# Supplementary material for: A comparative cell wall analysis of Trichoderma spp. confirms a conserved polysaccharide scaffold and suggests an important role for chitosan in mycoparasitism
Source: Microbiol Spectr. 2024 Jun 25;12(8):e03495-23. doi: 10.1128/spectrum.03495-23 (PMC11302013; doi:10.1128/spectrum.03495-23)
Supplement: Supplemental tables — Tables S1 to S8. [file spectrum.03495-23-s0008.xlsx]

## Sheet: Tabelle S1
Supplementary table S1. 14 Trichoderma spp. selected for phylogenetic analysis
Clade*		Species	Strain	Genome size	Total genes	Reference
ST	Triasp1	Trichoderma asperelloides	TR356	35,388,325	12.32	Kubicek et al., 2019
ST	Triham1	Trichoderma hamatum	GD12	38,431,721	10.52	Studholme et al., 2013
ST	Trias1	Trichoderma asperellum	CBS 433.97	37,464,610	12.586	Druzhinina et al., 2018
ST	Trigam1	Trichoderma gamsii	T6085	37,970,415	10.944	Baroncelli et al., 2016
ST	Triat2	Trichoderma atroviride	IMI 206040	36,143,664	11.828	Kubicek et al., 2011
HV	Triatrob1	Trichoderma atrobrunneum	ITEM 908	39,149,368	8.637	Fanelli et al., 2018
HV	Trivi29	Trichoderma virens	Gv29-8	39,022,666	12.423	Kubicek et al., 2011
HV	Trigui1	Trichoderma guizhouense	NJAU 4742	38,329,450	11.255	Druzhinina et al., 2018
HV	Triha1	Trichoderma harzianum	CBS 226.95	40,980,678	14.095	Druzhinina et al., 2018
HV	Tribre1	Trichoderma brevicompactum	IBT40841	37,043,576	10.406	Proctor et al., 2018
SL	Trici4	Trichoderma citrinoviride	TUCIM 6016	33,215,161	9.737	Druzhinina et al., 2018
SL	Tripar1	Trichoderma parareesei	CBS 125925	32,070,663	9.062	Yang et al., 2015
SL	Trire2	Trichoderma reesei	QM6a	33,454,791	9.143	Martinez et al., 2008
SL	Trilo3	Trichoderma longibrachiatum	ATCC 18648	32,238,325	10.938	Druzhinina et al., 2018
* according to Kubicek et al., 2019
References:
Baroncelli, Riccardo, Antonio Zapparata, Giulia Piaggeschi, Sabrina Sarrocco, and Giovanni Vannacci. 2016. ‘Draft Whole-Genome Sequence of Trichoderma Gamsii T6085, a Promising Biocontrol Agent of Fusarium Head Blight on Wheat’. Genome Announcements 4 (1): e01747-15.					https://doi.org/10.1128/genomeA.01747-15
Druzhinina, Irina S, Komal Chenthamara, Jian Zhang, Lea Atanasova, Dongqing Yang, Youzhi Miao, Mohammad J Rahimi, et al. 2018. ‘Massive Lateral Transfer of Genes Encoding Plant Cell Wall-Degrading Enzymes to the Mycoparasitic Fungus Trichoderma from Its Plant-Associated Hosts’. PLoS Genetics 14 (4): e1007322–e1007322. https://doi.org/10.1371/journal.pgen.1007322.					https://doi.org/10.1371/journal.pgen.1007322
Fanelli, Francesca, Vania Cosma Liuzzi, Antonio Francesco Logrieco, and Claudio Altomare. 2018. ‘Genomic Characterization of Trichoderma Atrobrunneum (T. Harzianum Species Complex) ITEM 908: Insight into the Genetic Endowment of a Multi-Target Biocontrol Strain’. BMC Genomics 19 (1): 662.					https://doi.org/10.1186/s12864-018-5049-3
Kubicek, C P, A Herrera-Estrella, V Seidl-Seiboth, D A Martinez, I S Druzhinina, M Thon, S Zeilinger, et al. 2011. ‘Comparative Genome Sequence Analysis Underscores Mycoparasitism as the Ancestral Life Style of Trichoderma’. Genome Biol 12 (4): R40.					https://doi.org/10.1186/gb-2011-12-4-r40
Kubicek, Christian P., Andrei S. Steindorff, Komal Chenthamara, Gelsomina Manganiello, Bernard Henrissat, Jian Zhang, Feng Cai, et al. 2019. ‘Evolution and Comparative Genomics of the Most Common Trichoderma Species’. BMC Genomics 20 (1).					https://doi.org/10.1186/s12864-019-5680-7
Martinez, Diego, Randy M. Berka, Bernard Henrissat, Markku Saloheimo, Mikko Arvas, Scott E. Baker, Jarod Chapman, et al. 2008. ‘Genome Sequencing and Analysis of the Biomass-Degrading Fungus Trichoderma Reesei (Syn. Hypocrea Jecorina)’. Nature Biotechnology 26 (5): 553–60.					https://doi.org/10.1038/nbt1403
Proctor, Robert H., Susan P. McCormick, Hye-Seon Kim, Rosa E. Cardoza, April M. Stanley, Laura Lindo, Amy Kelly, et al. 2018. ‘Evolution of Structural Diversity of Trichothecenes, a Family of Toxins Produced by Plant Pathogenic and Entomopathogenic Fungi’. PLOS Pathogens 14 (4): e1006946.					https://doi.org/10.1371/journal.ppat.1006946
Studholme, David J., Beverley Harris, Kate Le Cocq, Rebecca Winsbury, Venura Perera, Lauren Ryder, Jane L. Ward, Michael H. Beale, Chris R. Thornton, and Murray Grant. 2013. ‘Investigating the Beneficial Traits of Trichoderma Hamatum GD12 for Sustainable Agriculture-Insights from Genomics’. Frontiers in Plant Science 4:258.					https://doi.org/10.3389/fpls.2013.00258.
Yang, Dongqing, Kyle Pomraning, Alexey Kopchinskiy, Razieh Karimi Aghcheh, Lea Atanasova, Komal Chenthamara, Scott E. Baker, et al. 2015. ‘Genome Sequence and Annotation of Trichoderma Parareesei, the Ancestor of the Cellulase Producer Trichoderma Reesei’. Genome Announcements 3 (4): e00885-15.					https://doi.org/10.1128/genomeA.00885-15

## Sheet: Table S2
Supplementary table S2 - Distribution of CAZymes, Pfam catagory enzymes related to cell wall metabolism in 13 Trichoderma spp.
	mycoparasitic group ST*				mycoparasitic HV*					saprotroph SL*
CAZY	T. asperelloides	T. asperellum	T. gamsii	T. atroviride	T. atrobrunneum	T. virens	T. guizhouense	T. harzianum	T. brevicompactum	T. citrinoviride	T. pararesei	T. reesei	T. longibrachiatum	functional prediction	EC	Component	sum	how many genomes have it	max	min	median	stdev	mean
AA7	2	0	2	3	0	0	0	0	1	1	2	1	1	chitooligosaccharide oxidase	EC 1.1.3.-	Chitin	13		3	0	1	1	1
AA11	3	3	2	2	3	4	3	3	3	3	3	3	3	copper-dependent chitinolytic polysaccharide monooxygenases (LPMOs)	EC 1.14.99.53	Chitin	38		4	2	3	0.493548	2.92308
CE4	4	5	5	6	3	7	4	4	5	4	4	4	4	chitin deacetylase	EC 3.5.1.41	Chitin	59		7	3	4	1.05003	4.53846
CE9	1	1	2	1	1	1	1	1	2	1	1	1	1	N-acetylglucosamine 6-phosphate deacetylase; N-acetylgalactosamine 6-phosphate deacetylase	EC 3.5.1.25; EC 3.5.1.80	Chitin	15		2	1	1	0.375534	1.15385
GH3	2	2	2	2	2	2	2	2	3	2	2	2	2	β-N-acetylhexosaminidase	EC 3.2.1.52	Chitin	27		3	2	2	0.27735	2.07692
GH16	5	5	5	5	5	5	5	5	5	5	4	5	5	β-1,6-N-acetylglucosaminyltransferase, chitin β-1,6-glucanosyltransferase	EC 2.4.1.-	Chitin	64		5	4	5	0.27735	4.92308
GH18	29	28	27	29	26	32	26	32	34	19	21	20	20	chitinase	EC 3.2.1.14	Chitin	343		34	19	27	5.02558	26.3846
GH20	3	3	3	2	3	3	3	3	3	3	3	3	3	β-hexosaminidase	EC 3.2.1.52	Chitin	38		3	2	3	0.27735	2.92308
GH75	5	5	5	6	5	5	5	5	5	3	3	3	3	chitosanase	EC 3.2.1.132	Chitin	58		6	3	5	1.05003	4.46154
GT2	8	8	8	8	8	9	9	9	8	8	8	8	8	chitin synthase	EC 2.4.1.16	Chitin	107		9	8	8	0.438529	8.23077
Chitin	62	60	61	64	56	68	58	64	69	49	51	50	50				762	14	69	49	60	6.94668	56.86
GH1	3	2	3	4	2	2	3	4	2	2	2	2	2	β-glucosidase	EC 3.2.1.21	Glucan	33		4	2	2	0.77625	2.53846
GH3	15	14	13	11	14	14	15	15	14	11	11	12	12	β-glucosidase	EC 3.2.1.21; EC 3.2.1.58	Glucan	171		15	11	14	1.57301	13.1538
GH5 Subf 5	3	3	3	3	2	3	3	3	3	2	2	2	2	Endo-β-1,4-glucanase	EC 3.2.1.4	Glucan	34		3	2	3	0.50637	2.61538
GH5 Subf 9	1	1	1	1	1	0	1	1	1	1	1	1	1	β-glucosidase ;exo-b-1,3-glucanase ;endo-b-1,6-glucanase	EC 3.2.1.21; EC 3.2.1.58; EC 3.2.1.75	Glucan	12		1	0	1	0.27735	0.923077
GH5 Subf 15	2	2	2	2	2	1	2	2	2	1	1	1	1	endo-b-1,6-glucanase	EC 3.2.1.75	Glucan	21		2	1	2	0.50637	1.61538
GH5 Subf 24	1	1	1	1	1	0	1	1	1	1	1	1	1	No known activity in this subfamily, cellulase?		Glucan	12		1	0	1	0.27735	0.923077
GH13	6	6	9	4	7	6	7	7	6	5	5	5	5	α-1,4-glucan branching enzyme		Glucan	78		9	4	6	1.29099	6
GH16	12	12	12	9	7	6	12	12	10	11	10	11	10	endo-1,3-β-glucanase	EC 3.2.1.-	Glucan	134		12	6	11	1.97419	10.3077
GH17	6	6	6	5	6	2	6	6	6	5	5	5	5	glucan 1,3-β-glucosidase	EC 3.2.1.58	Glucan	69		6	2	6	1.1094	5.30769
GH30	5	5	5	4	6	6	6	6	4	5	5	5	5	β-1,6-glucanase	EC 3.2.1.75	Glucan	67		6	4	5	0.688737	5.15385
GH55	8	8	8	5	10	7	9	10	12	9	6	6	6	β-1,3-glucanase	EC 3.2.1.58; EC 3.2.1.39	Glucan	104		12	5	8	2	8
GH64	2	3	3	2	3	2	3	3	3	3	3	3	3	β-1,3-glucanase	EC 3.2.1.39	Glucan	36		3	2	3	0.438529	2.76923
GH71	4	4	5	4	7	4	7	7	8	4	4	4	4	α-1,3-glucanase	EC 3.2.1.59	Glucan	66		8	4	4	1.5525	5.07692
GH72	5	5	5	4	5	5	5	5	4	5	5	5	5	β-1,3-glucanosyltransglycosylase	EC 2.4.1.-	Glucan	63		5	4	5	0.375534	4.84615
GH81	2	2	2	2	2	2	2	2	2	2	2	2	1	β-1,3-glucanase	EC 3.2.1.39	Glucan	25		2	1	2	0.27735	1.92308
GH128	5	5	5	5	5	5	5	5	5	4	4	4	3	β-1,3-glucanase	EC 3.2.1.39	Glucan	60		5	3	5	0.650444	4.61538
GH132	2	2	2	1	2	2	2	2	2	2	2	2	2	exo-β-1,3-glucanase	EC 3.2.1.-	Glucan	25		2	1	2	0.27735	1.92308
GT2	3	1	1	1	1	1	1	1	2	1	1	1	1	β-1,3-1,4-glucan synthase	EC 2.4.1.-	Glucan	16		3	1	1	0.599145	1.23077
GT24	1	1	1	1	1	1	1	1	1	1	1	1	1	β-1,6-glycosyltransferase	EC 2.4.1.-	Glucan	13		1	1	1	0	1
GT48	1	1	1	1	1	1	1	1	1	1	1	1	1	β-1,3-glucan synthase	EC 2.4.1.34	Glucan	13		1	1	1	0	1
Glucan	87	84	88	70	85	70	92	94	89	76	72	74	71				1052	14	94	70	84	8.94857	79.07
GH5 Subf 7	2	1	2	2	1	1	1	1	0	1	1	1	1	β-1,4-mannan transglycosylase; b-mannosidase;endo-b-1,4-mannanase	EC 2.4.1.-; EC 3.2.1.25; EC 3.2.1.78	Glycosylation	15		2	0	1	0.5547	1.15385
GH5 dist	1	1	1	1	0	1	1	1	1	1	1	1	1	β-1,3-mannase		Glycosylation	12		1	0	1	0.27735	0.923077
GH31	8	8	7	6	5	5	5	5	5	5	4	4	4	α-glucosidase	EC 3.2.1.20; EC 3.2.1.84	Glycosylation	71		8	4	5	1.39137	5.46154
GH47	8	8	8	7	8	5	8	8	8	8	8	8	8	α-mannosidase	EC 3.2.1.113	Glycosylation	100		8	5	8	0.85485	7.69231
GH63	1	1	1	1	1	1	1	1	1	1	1	1	1	α-1,2-glucosidase_I	EC 3.2.1.106	Glycosylation	13		1	1	1	0	1
GT1	9	9	9	6	6	7	10	8	9	8	7	8	7	UDP-GlcNAc transferase	EC 2.4.1.141	Glycosylation	103		10	6	8	1.25576	7.92308
GT2	2	2	2	2	2	2	2	2	1	2	2	2	2	dolichoyl-phosphate β-carbohydrate transferase	EC 2.4.1.83; EC 2.4.1.117	Glycosylation	25		2	1	2	0.27735	1.92308
GT4	2	2	2	1	2	2	2	2	2	2	2	2	2	α-mannosyltransferase	EC 2.4.1.131; EC 2.4.1.132	Glycosylation	25		2	1	2	0.27735	1.92308
GT4	2	2	2	1	2	2	2	2	2	2	2	2	2	N-acetylglucosaminyltransferase	EC 2.4.1.198	Glycosylation	25		2	1	2	0.27735	1.92308
GT15	4	4	3	4	4	4	4	4	4	4	5	4	4	GDP-Man: α-1,2-mannosyltransferase	EC 2.4.1.131	Glycosylation	52		5	3	4	0.408248	4
GT32	6	5	4	5	4	5	5	5	3	5	4	5	4	α-1,6-mannosyltransferase	EC 2.4.1.257; EC 2.4.1.-	Glycosylation	60		6	3	5	0.767948	4.61538
GT33	1	1	1	1	1	1	1	1	1	1	1	1	1	β-mannosyltransferase	EC 2.4.1.142	Glycosylation	13		1	1	1	0	1
GT39	3	3	3	3	3	3	3	3	3	3	3	3	3	Dol-P-Man: protein α-mannosyltransferase	EC 2.4.1.109	Glycosylation	39		3	3	3	0	3
GT57	2	2	2	2	2	2	2	2	2	2	2	2	2	Dol-P-Glc: α-1,3 glucosyltransferase	EC 2.4.1.-	Glycosylation	26		2	2	2	0	2
GT58	1	1	1	1	1	1	1	1	1	1	1	1	1	Dol-P-Man: α-1,3 mannosyltransferase	EC 2.4.1.258	Glycosylation	13		1	1	1	0	1
GT59	1	1	1	1	0	0	1	1	1	1	1	1	1	Dol-P-Glc: α-1,2 glucosyltransferase (JGI: Alpha-1,2 glucosyltransferase/transcriptional activator)	EC 2.4.1.256	Glycosylation	11		1	0	1	0.375534	0.846154
GT62	3	3	3	3	3	3	3	3	3	3	3	3	3	α-1,2-mannosyltransferase α-1,6-mannosyltransferase	EC 2.4.1.-	Glycosylation	39		3	3	3	0	3
GT66	1	1	1	1	1	0	1	1	1	1	1	1	1	Dolichyl-diphosphooligosaccharide protein glycotransferase	EC 2.4.99.18; EC 2.4.99.19	Glycosylation	12		1	0	1	0.27735	0.923077
GT71	1	1	1	1	1	1	1	1	1	1	1	1	1	α-mannosyltransferase	EC 2.4.1.-	Glycosylation	13		1	1	1	0	1
Glycosylation	58	56	54	49	47	46	54	52	49	52	50	51	49				667	14	58	46	51	3.49725	51.3077
GT22	4	4	4	3	3	4	4	4	3	4	4	4	4	α-1,2-mannosyltransferase	EC 2.4.1.259; EC 2.4.1.261; EC 2.4.1.260; EC 2.4.1.-	GPI anchor	49		4	3	4	0.438529	3.76923
GT50	1	1	1	1	1	0	1	1	1	1	1	1	1	Dol-P-Man: α-1,4 mannosyltransferase	EC 2.4.1.-	GPI anchor	12		1	0	1	0.27735	0.923077
GT69	4	4	4	4	3	4	4	4	4	3	4	3	4	GDP-Man: α-1,3-mannosyltransferase	EC 2.4.1.-	GPI anchor	49		4	3	4	0.438529	3.76923
GT76	1	1	1	1	1	0	1	1	1	1	1	1	1	Dol-P-Man: α-1,6 mannosyltransferase	EC 2.4.1.-	GPI anchor	12		1	0	1	0.27735	0.923077
GPI anchor	10	10	10	9	8	8	10	10	9	9	10	9	10				122	14	10	8	10	0.767948	9.38462
GH2	9	9	10	9	11	8	12	12	9	8	7	8	8	β-mannosidase	EC 3.2.1.25	Mannan	120		12	7	9	1.58923	9.23077
GH38	1	1	1	1	1	1	2	2	1	1	1	1	1	α-mannosidase	EC 3.2.1.114	Mannan	15		2	1	1	0.375534	1.15385
GH76	8	7	8	8	8	7	8	8	10	8	7	7	7	Dol-P-Man: α-1,6 mannosyltransferase	EC 3.2.1.101	Mannan	101		10	7	8	0.83205	7.76923
GH92	8	8	8	7	6	6	7	7	7	7	7	7	7	α-mannosidase	EC 3.2.1.-	Mannan	92		8	6	7	0.640513	7.07692
GT31	9	9	9	7	7	4	7	8	9	6	7	7	8	galactomannan β-1,3-galactosyltransferase	EC 2.4.1.-	Mannan	97		9	4	7	1.45002	7.46154
GT90	7	7	7	6	5	5	6	6	7	6	6	6	6	glucuronoxylomannan/galactoxylomannan β-1,2-xylosyltransferase	EC 2.4.2.-	Mannan	80		7	5	6	0.688737	6.15385
Mannan	42	41	43	38	38	31	42	43	43	36	35	36	37				505	14	43	31	38	3.80452	37.07
AA1	10	10	9	10	8	9	8	8	8	9	8	8	7	Laccase	EC 1.10.3.2	Other	112		10	7	8	0.960769	8.61538
GH5 Subf 12	1	1	1	1	1	1	1	1	1	1	1	1	1	β-glucosylceramidase	EC 3.2.1.45	Other	13		1	1	1	0	1
GH27	9	9	9	7	9	9	9	9	9	8	8	8	6	α-galactosidase	EC 3.2.1.22	Other	109		9	6	9	0.960769	8.38462
GH28	5	5	6	4	5	6	6	6	4	5	5	4	4	α-L-rhamnosidase	EC 3.2.1.40; EC 3.2.1.171	Other	65		6	4	5	0.816497	5
GH43	5	5	6	4		3	4	3	3	2	2	2	2	galactan 1,3-β-galactosidase	EC 3.2.1.145	Other	41		6	2	3	1.37895	3.41667
GH79	4	4	3	3	4	4	4	4	3	4	3	4	4	β-glucuronidase; hyaluronoglucuronidase	EC 3.2.1.31; EC 3.2.1.36	Other	48		4	3	4	0.480384	3.69231
GT2	3	2	2	2	2	2	2	2	2	1	2	2	2	hyaluronan like synthase	EC 2.4.1.212	Other	26		3	1	2	0.408248	2
GT4	1	1	1	1	0	1	1	1	1	1	1	1	1	candidate a,a-trehalose phosphorylase/synthase	EC 2.4.1.231; EC2.4.1.245	Other	12		1	0	1	0.27735	0.923077
GT21	1	1	1	1	1	1	1	1	1	1	1	1	1	ceramide glucosyltransferase	EC 2.4.1.80	Other	13		1	1	1	0	1
GT32	3	3	4	3	2	5	4	5	4	4	4	3	4	ceramide glucosyltransferase	EC 2.4.1.80	Other	48		5	2	4	0.85485	3.69231
GT34	2	2	2	1	2	1	2	2	2	2	2	2	2	α-galactosyltransferase	EC 2.4.1.-	Other	24		2	1	2	0.375534	1.84615
PF00080	2	2	3	2	2	2	2	2	3	1	3	2	2	Sod_Cu_SOD_dismutase		Other	28		3	1	2	0.5547	2.15385
PF00199	8	7	8	7	6	7	8	7	9	7	7	7	7	Catalase		Other	95		9	6	7	0.751068	7.30769
PF00399	1	1	0	1	0	1	0	1	1	1	1	1	1	PIR Pir proteins		Other	10		1	0	1	0.438529	0.769231
PF12454	1	1	1	1	1	1	1	1	1	1	1	1	1	Ecm33		Other	13		1	1	1	0	1
Other	56	54	56	48	43	53	53	53	52	48	49	47	45				657	14	56	43	52	4.15563	50.5385
total	315	305	312	278	277	276	309	316	311	270	267	267	262				3765		316	262	278	21.5273	289.615
* according to Kubicek et al., 2019

## Sheet: Table S3
Supplementary table S3. Glycosyl transferases (GT) in Trichoderma spp.
CAZY	EC	functional prediction	Present in Trichoderma spp.	Component
GT2	EC 2.4.1.16	chitin synthase	Y	Chitin
GT2	EC 2.4.1.-	β-1,3-1,4-glucan synthase	Y	Glucan
GT24	EC 2.4.1.-	β-1,6-glycosyltransferase	Y	Glucan
GT48	EC 2.4.1.34	β-1,3-glucan synthase	Y	Glucan
GT1	EC 2.4.1.141	UDP-GlcNAc transferase	Y	Glycosylation
GT2	EC 2.4.1.83; EC 2.4.1.117	dolichoyl-phosphate β-carbohydrate transferase	Y	Glycosylation
GT4	EC 2.4.1.131; EC 2.4.1.132	α-mannosyltransferase	Y	Glycosylation
GT4	EC 2.4.1.198	N-acetylglucosaminyltransferase	Y	Glycosylation
GT15	EC 2.4.1.131	GDP-Man: α-1,2-mannosyltransferase	Y	Glycosylation
GT32	EC 2.4.1.257; EC 2.4.1.-	α-1,6-mannosyltransferase	Y	Glycosylation
GT33	EC 2.4.1.142	β-mannosyltransferase	Y	Glycosylation
GT39	EC 2.4.1.109	Dol-P-Man: protein α-mannosyltransferase	Y	Glycosylation
GT57	EC 2.4.1.-	Dol-P-Glc: α-1,3 glucosyltransferase	Y	Glycosylation
GT58	EC 2.4.1.258	Dol-P-Man: α-1,3 mannosyltransferase	Y	Glycosylation
GT59	EC 2.4.1.256	Dol-P-Glc: α-1,2 glucosyltransferase (JGI: Alpha-1,2 glucosyltransferase/transcriptional activator)	Y	Glycosylation
GT62	EC 2.4.1.-	α-1,2-mannosyltransferase α-1,6-mannosyltransferase	Y	Glycosylation
GT66	EC 2.4.99.18; EC 2.4.99.19	Dolichyl-diphosphooligosaccharide protein glycotransferase	Y	Glycosylation
GT71	EC 2.4.1.-	α-mannosyltransferase	Y	Glycosylation
GT22	EC 2.4.1.259; EC 2.4.1.261; EC 2.4.1.260; EC 2.4.1.-	α-1,2-mannosyltransferase	Y	GPI anchor
GT50	EC 2.4.1.-	Dol-P-Man: α-1,4 mannosyltransferase	Y	GPI anchor
GT69	EC 2.4.1.-	GDP-Man: α-1,3-mannosyltransferase	Y	GPI anchor
GT76	EC 2.4.1.-	Dol-P-Man: α-1,6 mannosyltransferase	Y	GPI anchor
GT31	EC 2.4.1.-	galactomannan β-1,3-galactosyltransferase	Y	Mannan
GT90	EC 2.4.2.-	glucuronoxylomannan/galactoxylomannan β-1,2-xylosyltransferase	Y	Mannan
GT2	EC 2.4.1.212	hyaluronan like synthase	Y	Other
GT4	EC 2.4.1.231; EC2.4.1.245	candidate a,a-trehalose phosphorylase/synthase	Y	Other
GT10	EC 2.4.1.152	α-1,3-fucosyltransferase	N	Other
GT21	EC 2.4.1.80	ceramide glucosyltransferase	Y	Other
GT32	EC 2.4.1.80	ceramide glucosyltransferase	Y	Other
GT34	EC 2.4.1.-	α-galactosyltransferase	Y	Other
GT47	EC 2.4.1.224	proteoglycan α-N-acetylglucosaminyltransferase	N	Other
GT49	EC 2.4.2.-; EC 2.4.1.-	β-1,3-N-acetylglucosaminyltransferase	N	Other

## Sheet: Table S4
Supplementary table S4. Glycoside hydrolases (GH) in Trichoderma spp.
CAZY	functional prediction	EC	Present in Trichoderma spp.	Component
GH3	β-N-acetylhexosaminidase	EC 3.2.1.52	Y	Chitin
GH16	β-1,6-N-acetylglucosaminyltransferase, chitin β-1,6-glucanosyltransferase	EC 2.4.1.-	new	Chitin
GH18	chitinase	EC 3.2.1.14	Y	Chitin
GH20	β-hexosaminidase	EC 3.2.1.52	Y	Chitin
GH75	chitosanase	EC 3.2.1.132	Y	Chitin
GH1	β-glucosidase	EC 3.2.1.21	Y	Glucan
GH3	β-glucosidase	EC 3.2.1.21; EC 3.2.1.58	Y	Glucan
GH5 Subf 5	Endo-β-1,4-glucanase	EC 3.2.1.4	Y	Glucan
GH5 Subf 9	β-glucosidase ;exo-b-1,3-glucanase ;endo-b-1,6-glucanase	EC 3.2.1.21; EC 3.2.1.58; EC 3.2.1.75	Y	Glucan
GH5 Subf 15	endo-b-1,6-glucanase	EC 3.2.1.75	Y	Glucan
GH5 Subf 24	No known activity in this subfamily, cellulase?		Y	Glucan
GH13	α-1,4-glucan branching enzyme		Y	Glucan
GH16	endo-1,3-β-glucanase	EC 3.2.1.-	Y	Glucan
GH17	glucan 1,3-β-glucosidase	EC 3.2.1.58	Y	Glucan
GH30	β-1,6-glucanase	EC 3.2.1.75	Y	Glucan
GH55	β-1,3-glucanase	EC 3.2.1.58; EC 3.2.1.39	Y	Glucan
GH64	β-1,3-glucanase	EC 3.2.1.39	Y	Glucan
GH71	α-1,3-glucanase	EC 3.2.1.59	Y	Glucan
GH72	β-1,3-glucanosyltransglycosylase	EC 2.4.1.-	Y	Glucan
GH81	β-1,3-glucanase	EC 3.2.1.39	Y	Glucan
GH128	β-1,3-glucanase	EC 3.2.1.39	Y	Glucan
GH132	exo-β-1,3-glucanase	EC 3.2.1.-	Y	Glucan
GH5 Subf 7	β-1,4-mannan transglycosylase; b-mannosidase;endo-b-1,4-mannanase	EC 2.4.1.-; EC 3.2.1.25; EC 3.2.1.78	Y	Glycosylation
GH5 dist	β-1,3-mannase		Y	Glycosylation
GH31	α-glucosidase	EC 3.2.1.20; EC 3.2.1.84	Y	Glycosylation
GH47	α-mannosidase	EC 3.2.1.113	Y	Glycosylation
GH63	α-1,2-glucosidase_I	EC 3.2.1.106	Y	Glycosylation
GH2	β-mannosidase	EC 3.2.1.25	Y	Mannan
GH38	α-mannosidase	EC 3.2.1.114	Y	Mannan
GH76	Dol-P-Man: α-1,6 mannosyltransferase	EC 3.2.1.101	Y	Mannan
GH92	α-mannosidase	EC 3.2.1.-	Y	Mannan
GH5 Subf 12	β-glucosylceramidase	EC 3.2.1.45	Y	Other
GH27	α-galactosidase	EC 3.2.1.22	Y	Other
GH28	α-L-rhamnosidase	EC 3.2.1.40; EC 3.2.1.171	Y	Other
GH29	α-L-fucosidase	EC 3.2.1.51	N	Other
GH43	galactan 1,3-β-galactosidase	EC 3.2.1.145	Y	Other
GH79	β-glucuronidase; hyaluronoglucuronidase	EC 3.2.1.31; EC 3.2.1.36	Y	Other
GH135	α-1,4-galactosamingalactan hydrolase	EC 3.2.1.-	N	Other

## Sheet: Table S5
Supplementary table S5. Carbohydrate estarases (CE) in Trichoderma spp.
CAZY	functional prediction	EC	Present in Trichoderma spp.	Component
CE4	chitin deacetylase	EC 3.5.1.41	Y	Chitin
CE9	N-acetylglucosamine 6-phosphate deacetylase; N-acetylgalactosamine 6-phosphate deacetylase	EC 3.5.1.25; EC 3.5.1.80	Y	Chitin

## Sheet: Table S6
Supplementary table S6. Auxilary activity (AA) enzymes in Trichoderma spp.
CAZY	functional prediction	EC	Present in Trichoderma spp.	Component
AA1	Laccase	EC 1.10.3.2	Y	Other
AA7	chitooligosaccharide oxidase	EC 1.1.3.-	Y	Chitin
AA11	copper-dependent chitinolytic polysaccharide monooxygenases (LPMOs)	EC 1.14.99.53	new	Chitin

## Sheet: Table S7
Supplementary table S7. Pfam category enzymes in Trichoderma spp.
Pfam	functional prediction	Present in Trichoderma spp.	Component
PF05390	cell wall synthesis protein	N	Glucan
PF10287	putative β-1,3-glucanase (Tos1-like)	N	Glucan
PF00080	Sod_Cu_SOD_dismutase	Y	Other
PF00199	Catalase	Y	Other
PF00399	PIR Pir proteins	Y	Other
PF12454	Ecm33	Y	Other
PF12296	HsbA surface binding protein A	N	Other

## Sheet: Table S8
Supplementary Table S8. Primers used for construction of T. atroviride fks1 deletion mutants.
Primer	Primer name	Sequenz
F1	KO_FWTa_fks1	GTTCTTCCCGTTCGCGTTTG
F2	KO_RV_fks1	CAGCGCCACGAGGAGCCCAG
F3	Ta_fks1_promfw	ATTACGGAAAAGCCTCAAGTGG
F4	Ta_fks1_Term RV	GGAAGGCCGCAGTACCGAGA
F5	YG_HYG RV	TCCGGATGCCTCCGCTCGAAGTA
F6	Hy_HYG FW	TCACGTTGCAAGACCTGCCTGAA
